# Supplementary material for: The Activation of Muscarinic Acetylcholine Receptors Protects against Neuroinflammation in a Mouse Model through Attenuating Microglial Inflammation
Source: Int J Mol Sci. 2024 Sep 27;25(19):10432. doi: 10.3390/ijms251910432 (PMC11476571; doi:10.3390/ijms251910432)
Supplement: Supplementary file 1 [file ijms-25-10432-s001.zip]

Archive with 1 entries (1 files):
- ijms-3209661-supplementary.pdf
